# Supplementary material for: Machine Learning-Based Multiomics Prediction Model for Radiation Pneumonitis
Source: J Oncol. 2023 Feb 18;2023:5328927. doi: 10.1155/2023/5328927 (PMC9966572; doi:10.1155/2023/5328927)
Supplement: Supplementary Materials — Supplementary File 1: the clinical and treatment characteristics of 91 patients. File 2: the hyper-parameters for the eleven classifiers. File 3: the evaluation indicators of four ML models under 11 classifiers. [file 5328927.f1.zip]

Archive with 3 entries (3 files):
- File 1_the clinical and treatment characteristics of 91 patients.pdf
- File 2_the hyper-parameters for the eleven classifiers.pdf
- File 3_the evaluation indicators of four machine learning models under 11 classifiers .pdf
